# Supplementary material for: Mutations in Genes Encoding Subunits of the RNA Exosome as a Potential Novel Cause of Thrombotic Microangiopathy
Source: Int J Mol Sci. 2024 Jul 11;25(14):7604. doi: 10.3390/ijms25147604 (PMC11277116; doi:10.3390/ijms25147604)
Supplement: Supplementary file 1 [file ijms-25-07604-s001.zip]

Archive with 1 entries (1 files):
- ijms-3055674-supplementary.pdf
